# Supplementary material for: Is there a single best estimator? Selection of home range estimators using area-under-the-curve
Source: Mov Ecol. 2015 Apr 16;3(1):10. doi: 10.1186/s40462-015-0039-4 (PMC4429481; doi:10.1186/s40462-015-0039-4)
Supplement: Additional file 2: Table S2. — Script for Program R to determine home range for each of 8 estimators with subsequent analysis of fit using area-under-the-curve. [file 40462_2015_39_MOESM2_ESM.zip]

Archive with 1 entries (1 files):
- 40462_2015_39_add2.R
