# Supplementary material for: Is there a single best estimator? Selection of home range estimators using area-under-the-curve
Source: Mov Ecol. 2015 Apr 16;3(1):10. doi: 10.1186/s40462-015-0039-4 (PMC4429481; doi:10.1186/s40462-015-0039-4)
Supplement: Additional file 2: Table S2. — Script for Program R to determine home range for each of 8 estimators with subsequent analysis of fit using area-under-the-curve. [file 40462_2015_39_MOESM2_ESM.zip › 40462_2015_39_add2.R]

#Code to run the MKDE routine, display maps, and estimate AUC values

# 1.0. Upload of packages repeated for each estimator
 
rm(list=ls()) 
date()

library(adehabitatHR)
library(adehabitatMA)
library(adehabitatLT)  
library(raster)
library(caTools)
library(bitops)
library(sp)
library(rgdal) 
library(maptools)

# 1.1. MKDE and AUC calculation for the 20 panther home ranges
 
date()

# 1.1.1. Reads and prepares the data
 
newGPS<-read.csv("NewGPS.csv", header=T, sep=",")
str(newGPS)
newGPS$CatID <- as.factor(newGPS$CatID)
str(newGPS)
summary(newGPS$CatID)

#Used to sort data in code below for all deer
newGPS$DT <- as.POSIXct(strptime(newGPS$DateTimeET, format='%Y%m%d%H%M'))

#Remove errors if unable to figure out where NAs come from.
newGPS <- subset(newGPS, newGPS$DT != "NA")
summary(newGPS$DT)

#Sort Data
newGPS <- newGPS[order(newGPS$CatID, newGPS$DT),]

#TIME DIFF NECESSARY IN BBMM CODE
timediff <- diff(newGPS$DT)
# remove first entry without any difference 
newGPS <- newGPS[-1,] 
newGPS$timelag <-as.numeric(abs(timediff))

#However, this sample size represents multiple years of data so causes errors in running
#some home range estimators. Therefore, let's separate each panther into the years data
#are available with the name 048_2006 for example
newGPS$PosDate<-as.POSIXlt(newGPS$DateTimeET2, format="%Y %m %d", origin="1970-01-01")
newGPS$Year <- factor(format(newGPS$PosDate, "%Y"))
newGPS$CatYear <- c(paste(newGPS$CatID,newGPS$Year,sep="_"))
newGPS$CatYear <- as.factor(newGPS$CatYear)
str(newGPS)

#Now check to be sure no panthers have <50 locations per year
summary(newGPS$CatYear)

#If so, use code below to subset and remove all panthers with < 50 locations
newGPS <- subset(newGPS, table(newGPS$CatYear)[newGPS$CatYear] > 50)

#Remove errors if unable to figure out where NAs come from.
newGPS <- subset(newGPS, newGPS$timelag != "NA")
newGPS <- subset(newGPS, newGPS$timelag > 59)
newGPS <- subset(newGPS, newGPS$timelag < 86400)

#Code separate each animal into a shapefile or text file to use as "List" in Cumming and Cornelis 
# get input file
indata <- newGPS
innames <- unique(newGPS$CatYear)
innames <- innames[1:16]#needs to be number of CatYear
outnames <- innames
# begin loop to calculate home ranges
for (i in 1:length(innames)){
  data <- indata[which(indata$CatYear==innames[i]),]
  if(dim(data)[1] != 0){
    # export the point data into a shp file
    data.xy = data[c("X", "Y")]
    coordinates(data.xy) <- ~X+Y
    sppt <- SpatialPointsDataFrame(coordinates(data.xy),data)
    proj4string(sppt) <- CRS("+proj=utm +zone=17 +datum=WGS84")
    #writePointsShape(sppt,fn=paste(outnames[i],sep="/"),factor2char=TRUE)
    sppt <-data[c(-22,-23)] 
    #write.table(sppt, paste(outnames[i],"txt",sep="."), sep="\t", quote=FALSE, row.names=FALSE)
    #write.table(paste(outnames[i],"txt",sep="."), sep="\t", quote=FALSE, row.names=FALSE, col.names=FALSE)
}
}

List<-read.table("In_list.txt",sep="\t",header=F)
head(List) #�List� contains the filenames of the data sets

# Generation of results vectors
LOCNB<- rep(0,nrow(List))
AUC <- rep(0,nrow(List))
ROWNB <- rep(0,nrow(List))
COLNB <- rep(0,nrow(List))
TIMEIN <- rep(0,nrow(List))
TIMEOUT <- rep(0,nrow(List))

# 1.1.2. Begin loop to estimate home range
 
for(i in 1:nrow(List)) {

coords<-read.table(as.character(List[i,]),sep="\t",header=T)

coords$CatID<-as.factor(coords$CatID)
coords$DateTimeET<-as.factor(coords$DateTimeET)
coords$DateTimeET<-as.POSIXct(coords$DateTimeET, format="%Y%m%d%H%M")

#Code below will remove any NAs so be careful and only use if needed
coords <- coords[!duplicated(coords$DateTimeET),]
 
LOCNB[i]<-nrow(coords)

ltr <- as.ltraj(xy = coords[,c("X", "Y")], date = coords$DateTimeET, id=coords$CatID)

# 1.1.3. Generation of a reference grid around the location data

# 1.1.3.1. Reference grid: input parameters

RESO <- 100 # grid resolution (m)
BUFF <- 5000 # grid extent (m) (buffer around location extremes) 
XMIN <- RESO*(round(((min(coords$X)-BUFF)/RESO),0))
YMIN <- RESO*(round(((min(coords$Y)-BUFF)/RESO),0))
XMAX <- XMIN+RESO*(round(((max(coords$X)+BUFF-XMIN)/RESO),0))
YMAX <- YMIN+RESO*(round(((max(coords$Y)+BUFF-YMIN)/RESO),0)) 
NRW <- ((YMAX-YMIN)/RESO)
NCL <- ((XMAX-XMIN)/RESO)

# 1.1.3.2. Generation of refgrid
refgrid<-raster(nrows=NRW, ncols=NCL, xmn=XMIN, xmx=XMAX, ymn=YMIN, ymx=YMAX)
refgrid<-as(refgrid,"SpatialPixels")

# 1.1.4. MKDE computation 

# 1.1.4.1. Estimation of the diffusion component

vv <- BRB.D(ltr, Tmax = 1*(24*60*60), Lmin = 50, habitat = NULL, activ = NULL)
vv

#vv <- BRB.likD(ltr, Tmax = 1*(24*60*60), Lmin = 50, habitat = NULL, activ = NULL)
#vv

# 1.1.4.2. Input parameters of BRB function
 
DF<- vv[[1]][,2] # D : Diffusion coefficient (meters^2/second) 
HM<-100 # hmin: Minimum smoothing parameter (meters);applies to recorded locations 
TM<-1*(24*60*60) # Tmax : Time threshold (seconds); Track segments longer in time are dismissed 
TA<-60 # tau : Interpolation time (seconds) 
LM<-50 # Lmin : Length threshold (meters) to pinpoint track segments assumed to involve immobility

# 1.1.4.3. ud computation

TIMEIN[i]<-date()
ud <- BRB(ltr, D = DF, Tmax=TM, tau=TA, Lmin=LM, hmin=HM, habitat = NULL, activity = NULL, grid = refgrid, b=0, same4all=FALSE, extent=0.5)
TIMEOUT[i]<-date()

# Volume contours computation
udvol<-getvolumeUD(ud, standardize = FALSE)
proj4string(udvol) = CRS("+proj=utm +zone=17 +datum=WGS84")

# 1.1.5. AUC computation (using caTools, which also needs bitops package installed)
# Number of points per raster cell
loc<-coords[,c("X", "Y")]
coordinates(loc) = c("X", "Y") # conversion of locations to format SpatialPointsDataFrame (necessary for count.cells)

#Coordinate system info may not be needed
proj4string(loc) = CRS("+proj=utm +zone=17 +datum=WGS84")

nlocrast<-count.points(loc,udvol); # counts the number of GPS points in each pixel of the grid using adehabitatMA package
kerneldata <- udvol@data$n # vector containing volume contour(=predicted) values
pointdata <- nlocrast@data$x
pointdata <- ifelse(pointdata>=1,1,0) # vector containing location (=actual) values

AUC[i] <- colAUC(kerneldata, pointdata, plotROC=FALSE, alg=c("Wilcoxon","ROC"))
 
ROWNB[i] <- udvol@grid@cells.dim[1]
COLNB[i] <- udvol@grid@cells.dim[2]

# 1.1.6. GRAPHS
 
filename<-paste(substr(List[i,],1,8),"MKDE","png", sep=".")
png(filename,height=20,width=30,units="cm",res=300)
par(mar=c(6,6,3,3))
nf<- layout(mat=matrix(c(1,1,2,1,1,3),nrow=2,ncol=3,byrow=T),respect=TRUE)


# 1.1.6.1. Plot

myPal <- colorRampPalette( c("red","orange","yellow") )
udvoltmp<-udvol
udvoltmp@data$n<- ifelse(udvoltmp@data$n>=99.9,NA,udvoltmp@data$n)
udvoltmp<-raster(udvoltmp)
image(udvoltmp,col=myPal(64),frame.plot=FALSE,cex.axis=1.5, cex.lab=2)
points(coords[,c("X","Y")],pch=3,cex=0.2)
title(main=paste("MDKE",substr(List[i,],1,8), sep=""),line=0,cex.main=1)

# 1.1.6.2. Colorbar

ncolors<-64
rangev <- (0:(ncolors - 1))/(ncolors - 1)
rangebar <- matrix(rangev, nrow = 2, ncol = 64, byrow = TRUE)
image(z = rangebar, axes = FALSE, col = myPal(64), frame.plot = TRUE)
axis(side = 2, (0:5)/5, labels = c("0", "", "", "", "","100"))
title(ylab=expression("Volume contours [%]"),line=2, cex.lab=2)

# 1.1.6.3. Graph AUC

colAUC(kerneldata, pointdata, plotROC=TRUE, alg=c("Wilcoxon","ROC"))

dev.off()

}

AUC<-as.data.frame(AUC)
RESULT<-cbind(List,LOCNB,AUC,ROWNB,COLNB,TIMEIN,TIMEOUT) 
colnames(RESULT)<- c("ID","NBLOCS","AUC","NBROWS","NBCOLS","TIMEIN","TIMEOUT") 
RESULT
write.table(RESULT,"OUT_AUC_MKDE.txt",sep="\t")

date()


###############################################################
###############################################################

#2. Code to run the Location-based kernels using href (LKDE) routine, display maps, and estimate AUC values

# 2.0. Upload of packages repeated for each estimator
 
rm(list=ls()) 
date()

library(adehabitatHR)
library(adehabitatMA)  
library(raster)
library(caTools)
library(bitops)
library(sp)
library(rgdal) 
library(maptools)

# 2.1. LKDE and AUC calculation for the 20 panther home ranges

date()

# 2.1.1. Reads and prepares the data

newGPS<-read.csv("NewGPS.csv", header=T, sep=",")
str(newGPS)
newGPS$CatID <- as.factor(newGPS$CatID)
str(newGPS)
summary(newGPS$CatID)

#Used to sort data in code below for all deer
newGPS$DT <- as.POSIXct(strptime(newGPS$DateTimeET, format='%Y%m%d%H%M'))

#Remove errors if unable to figure out where NAs come from.
newGPS <- subset(newGPS, newGPS$DT != "NA")
summary(newGPS$DT)

#Sort Data
newGPS <- newGPS[order(newGPS$CatID, newGPS$DT),]

#TIME DIFF NECESSARY IN BBMM CODE
timediff <- diff(newGPS$DT)
# remove first entry without any difference 
newGPS <- newGPS[-1,] 
newGPS$timelag <-as.numeric(abs(timediff))

#However, this sample size represents multiple years of data so causes errors in running
#some home range estimators. Therefore, let's separate each panther into the years data
#are available with the name 048_2006 for example
newGPS$PosDate<-as.POSIXlt(newGPS$DateTimeET2, format="%Y %m %d", origin="1970-01-01")
newGPS$Year <- factor(format(newGPS$PosDate, "%Y"))
newGPS$CatYear <- c(paste(newGPS$CatID,newGPS$Year,sep="_"))
newGPS$CatYear <- as.factor(newGPS$CatYear)
str(newGPS)

#Now check to be sure no panthers have <50 locations per year
summary(newGPS$CatYear)

#If so, use code below to subset and remove all panthers with < 50 locations
newGPS <- subset(newGPS, table(newGPS$CatYear)[newGPS$CatYear] > 50)

#Remove errors if unable to figure out where NAs come from.
newGPS <- subset(newGPS, newGPS$timelag != "NA")
newGPS <- subset(newGPS, newGPS$timelag > 59)

#Code separate each animal into a shapefile or text file to use as "List" in Cumming and Cornelis 
# get input file
indata <- newGPS
innames <- unique(newGPS$CatYear)
innames <- innames[1:16]#needs to be number of CatYear
outnames <- innames
# begin loop to calculate home ranges
for (i in 1:length(innames)){
  data <- indata[which(indata$CatYear==innames[i]),]
  if(dim(data)[1] != 0){
    # export the point data into a shp file
    data.xy = data[c("X", "Y")]
    coordinates(data.xy) <- ~X+Y
    sppt <- SpatialPointsDataFrame(coordinates(data.xy),data)
    proj4string(sppt) <- CRS("+proj=utm +zone=17 +datum=WGS84")
    #writePointsShape(sppt,fn=paste(outnames[i],sep="/"),factor2char=TRUE)
    sppt <-data[c(-23,-24)] 
    write.table(sppt, paste(outnames[i],"txt",sep="."), sep="\t", quote=FALSE, row.names=FALSE)
    write.table(paste(outnames[i],"txt",sep="."), sep="\t", quote=FALSE, row.names=FALSE, col.names=FALSE)
}
}

List<-read.table("In_list.txt",sep="\t",header=F)
head(List) #�List� contains the filenames of the data sets
 
# Generation of results vectors
LOCNB<- rep(0,nrow(List))
AUC <- rep(0,nrow(List))
ROWNB <- rep(0,nrow(List))
COLNB <- rep(0,nrow(List))
TIMEIN <- rep(0,nrow(List))
TIMEOUT <- rep(0,nrow(List))

# 2.1.2. Begin loop to estimate home range

for(i in 1:nrow(List)) { 

coords<-read.table(as.character(List[i,]),sep="\t",header=T)

LOCNB[i]<-nrow(coords) 

loc<-coords[,c("X", "Y")] 
coordinates(loc) = c("X", "Y") # conversion to format SpatialPointsDataFrame (necessary for count.cells)
 
#Coordinate system info may not be needed
proj4string(loc) = CRS("+proj=utm +zone=17 +datum=WGS84")

# 2.1.3. Generation of a reference grid around the location data
 
# 2.1.3.1. Reference grid : input parameters 
RESO <- 100 # grid resolution (m)
BUFF <- 5000 # grid extent (m) (buffer around location extremes) 
XMIN <- RESO*(round(((min(coords$X)-BUFF)/RESO),0))
YMIN <- RESO*(round(((min(coords$Y)-BUFF)/RESO),0))
XMAX <- XMIN+RESO*(round(((max(coords$X)+BUFF-XMIN)/RESO),0))
YMAX <- YMIN+RESO*(round(((max(coords$Y)+BUFF-YMIN)/RESO),0))
NRW <- ((YMAX-YMIN)/RESO)
NCL <- ((XMAX-XMIN)/RESO)

# 2.1.3.2. Generation of refgrid 
refgrid<-raster(nrows=NRW, ncols=NCL, xmn=XMIN, xmx=XMAX, ymn=YMIN, ymx=YMAX) 
refgrid<-as(refgrid,"SpatialPixels")

# 2.1.4. LKDE computation

TIMEIN[i]<-date()
ud <- kernelUD(loc, grid=refgrid, h="href")
TIMEOUT[i]<-date()

# Volume contours computation

udvol<-getvolumeUD(ud, standardize = FALSE)
proj4string(udvol) = CRS("+proj=utm +zone=17 +datum=WGS84")

# 2.1.5. AUC computation (using caTools, which also needs bitops package installed)

# Number of points per raster cell
nlocrast<-count.points(loc,udvol) 
kerneldata <- udvol@data$n # vector containing volume contour (= predicted) values
pointdata <- nlocrast@data$x 
pointdata <- ifelse(pointdata>=1,1,0) # vector containing location (= actual) values 

AUC[i] <- colAUC(kerneldata, pointdata, plotROC=FALSE, alg=c("Wilcoxon","ROC"))
ROWNB[i] <- ud@grid@cells.dim[1]
COLNB[i] <- ud@grid@cells.dim[2]

# 2.1.6 Graphs

filename<-paste(substr(List[i,],1,8),"LKDE","png", sep=".") 
png(filename,height=20,width=30,units="cm",res=300)
par(mar=c(6,6,3,3))
nf<- layout(mat=matrix(c(1,1,2,1,1,3),nrow=2,ncol=3,byrow=T),respect=TRUE) 

# 2.1.6.1. Plot 

myPal <- colorRampPalette( c("red","orange","yellow"))
udvoltmp<-udvol
udvoltmp@data$n<-ifelse(udvoltmp@data$n>=99.9,NA,udvoltmp@data$n)
udvoltmp<-raster(udvoltmp)
image(udvoltmp,col=myPal(64),frame.plot=FALSE,cex.axis=1.5, cex.lab=2)
points(coords[,c("X","Y")],pch=3,cex=0.2)
title(main=paste("LDKE",substr(List[i,],1,8), sep=""),line=0,cex.main=1)

# 2.1.6.2. Colorbar

ncolors<-64 
rangev <- (0:(ncolors - 1))/(ncolors - 1) 
rangebar <- matrix(rangev, nrow = 2, ncol = 64, byrow = TRUE) 
image(z = rangebar, axes = FALSE, col = myPal(64), frame.plot = TRUE) 
axis(side = 2, (0:5)/5, labels = c("0", "", "", "", "","100"))
title(ylab=expression("Volume contours [%]"),line=2, cex.lab=2)
 
# 2.1.6.3. Graph AUC

colAUC(kerneldata, pointdata, plotROC=TRUE, alg=c("Wilcoxon","ROC"))

dev.off()
 
} 
 
AUC<-as.data.frame(AUC) 
RESULT<-cbind(List,LOCNB,AUC,ROWNB,COLNB,TIMEIN,TIMEOUT)
colnames(RESULT)<- c("ID","NBLOCS","AUC","NBROWS","NBCOLS","TIMEIN","TIMEOUT")
RESULT
write.table(RESULT,"OUT_AUC_LKDE.txt",sep="\t")

date()

###############################################################
###############################################################

3. Code to run the Plug-in estimator (PKDE) routine, display maps, and estimate AUC values

# 3.0. Upload of packages repeated for each estimator

rm(list=ls()) 
date()

library(adehabitatHR)
library(adehabitatMA)  
library(raster)
library(caTools)
library(bitops)
library(sp)
library(rgdal) 
library(maptools)
library(ks)

# 3.1. PKDE and AUC calculation for the 20 panther home ranges
 
date()

# 3.1.1. Reads and prepares the data
 
newGPS<-read.csv("NewGPS.csv", header=T, sep=",")
str(newGPS)
newGPS$CatID <- as.factor(newGPS$CatID)
str(newGPS)
summary(newGPS$CatID)

#Used to sort data in code below for all deer
newGPS$DT <- as.POSIXct(strptime(newGPS$DateTimeET, format='%Y%m%d%H%M'))

#Remove errors if unable to figure out where NAs come from.
newGPS <- subset(newGPS, newGPS$DT != "NA")
summary(newGPS$DT)

#Sort Data
newGPS <- newGPS[order(newGPS$CatID, newGPS$DT),]

#TIME DIFF NECESSARY IN BBMM CODE
timediff <- diff(newGPS$DT)
# remove first entry without any difference 
newGPS <- newGPS[-1,] 
newGPS$timelag <-as.numeric(abs(timediff))

#However, this sample size represents multiple years of data so causes errors in running
#some home range estimators. Therefore, let's separate each panther into the years data
#are available with the name 048_2006 for example
newGPS$PosDate<-as.POSIXlt(newGPS$DateTimeET2, format="%Y %m %d", origin="1970-01-01")
newGPS$Year <- factor(format(newGPS$PosDate, "%Y"))
newGPS$CatYear <- c(paste(newGPS$CatID,newGPS$Year,sep="_"))
newGPS$CatYear <- as.factor(newGPS$CatYear)
str(newGPS)

#Now check to be sure no panthers have <50 locations per year
summary(newGPS$CatYear)

#If so, use code below to subset and remove all panthers with < 50 locations
newGPS <- subset(newGPS, table(newGPS$CatYear)[newGPS$CatYear] > 50)

#Remove errors if unable to figure out where NAs come from.
newGPS <- subset(newGPS, newGPS$timelag != "NA")
newGPS <- subset(newGPS, newGPS$timelag > 59)

#Code separate each animal into a shapefile or text file to use as "List" in Cumming and Cornelis 
# get input file
indata <- newGPS
innames <- unique(newGPS$CatYear)
innames <- innames[1:16]#needs to be number of CatYear
outnames <- innames
# begin loop to calculate home ranges
for (i in 1:length(innames)){
  data <- indata[which(indata$CatYear==innames[i]),]
  if(dim(data)[1] != 0){
    # export the point data into a shp file
    data.xy = data[c("X", "Y")]
    coordinates(data.xy) <- ~X+Y
    sppt <- SpatialPointsDataFrame(coordinates(data.xy),data)
    proj4string(sppt) <- CRS("+proj=utm +zone=17 +datum=WGS84")
    #writePointsShape(sppt,fn=paste(outnames[i],sep="/"),factor2char=TRUE)
    sppt <-data[c(-23,-24)] 
    write.table(sppt, paste(outnames[i],"txt",sep="."), sep="\t", quote=FALSE, row.names=FALSE)
    write.table(paste(outnames[i],"txt",sep="."), sep="\t", quote=FALSE, row.names=FALSE, col.names=FALSE)
}
}

List<-read.table("In_list.txt",sep="\t",header=F)
head(List) #�List� contains the filenames of the data sets

# Generation of results vectors
LOCNB<- rep(0,nrow(List))
AUC <- rep(0,nrow(List))
ROWNB <- rep(0,nrow(List))
COLNB <- rep(0,nrow(List))
TIMEIN <- rep(0,nrow(List))
TIMEOUT <- rep(0,nrow(List))

# 3.1.2. Begin loop to estimate home range

for(i in 1:nrow(List)) { 

coords<-read.table(as.character(List[i,]),sep="\t",header=T)

#coords$GPSFixTime<-as.POSIXct(coords$GPSFixTime, format="%Y.%m.%d %H:%M:%S")

LOCNB[i]<-nrow(coords) 

loc<-coords[,c("X", "Y")] 
 
# 3.1.3. Generation of a reference grid around the location data
 
# 3.1.3.1. Reference grid : input parameters 
RESO <- 100 # grid resolution (m)
BUFF <- 5000 # grid extent (m) (buffer around location extremes) 
XMIN <- RESO*(round(((min(coords$X)-BUFF)/RESO),0))
YMIN <- RESO*(round(((min(coords$Y)-BUFF)/RESO),0))
XMAX <- XMIN+RESO*(round(((max(coords$X)+BUFF-XMIN)/RESO),0))
YMAX <- YMIN+RESO*(round(((max(coords$Y)+BUFF-YMIN)/RESO),0))
NRW <- ((YMAX-YMIN)/RESO)
NCL <- ((XMAX-XMIN)/RESO)

# 3.1.3.2. Generation of refgrid 
refgrid<-raster(nrows=NRW, ncols=NCL, xmn=XMIN, xmx=XMAX, ymn=YMIN, ymx=YMAX) 
refgrid<-as(refgrid,"SpatialPixels")

# 3.1.4. PKDE computation

TIMEIN[i]<-date()

##convert the SpatialGrid class to a raster
sampRaster <- raster(refgrid)

##set all the raster values to 1 such as to make a data mask
sampRaster[] <- 1

##Get the center points of the mask raster with values set to 1
evalPoints <- xyFromCell(sampRaster, 1:ncell(sampRaster))

##Calculate Hpi from the xy coordinates we used above, Hpi performs bivariate smoothing whereas hpi
#performs univariate. Bivariate is preferred.
Hpi1 <- Hpi(x = loc)

##Create the KDE using the evaluation points
hpikde <- kde(x=loc, H=Hpi1,eval.points=evalPoints)

##Create a template raster based upon the mask and then assign the values from the kde to the template
hpikde.raster <- raster(refgrid)
hpikde.raster <- setValues(hpikde.raster,hpikde$estimate)

##Cast over to SPxDF
hpikde.px <- as(hpikde.raster,"SpatialPixelsDataFrame")

##create new estUD using the SPxDF
hpikde.ud <- new("estUD", hpikde.px)

##Assign values to a couple slots of the estUD
hpikde.ud@vol = FALSE
hpikde.ud@h$meth = "Plug-in Bandwidth"

TIMEOUT[i]<-date()

##Convert the UD values to volume using getvolumeUD from adehabitatHR and cast over to a raster
udvol <- getvolumeUD(hpikde.ud, standardize=TRUE)

# 3.1.5. AUC computation (using caTools, which also needs bitops package installed)

#Number of points per raster cell

coordinates(loc) = c("X", "Y") # conversion to format SpatialPointsDataFrame (necessary for count.cells)

nlocrast<-count.points(loc,udvol) 
kerneldata <- udvol@data$n # vector containing volume contour (= predicted) values
pointdata <- nlocrast@data$x 
pointdata <- ifelse(pointdata>=1,1,0) # vector containing location (= actual) values 

AUC[i] <- colAUC(kerneldata, pointdata, plotROC=FALSE, alg=c("Wilcoxon","ROC"))
ROWNB[i] <- hpikde.ud@grid@cells.dim[1]
COLNB[i] <- hpikde.ud@grid@cells.dim[2]

# 3.1.6 Graphs

filename<-paste(substr(List[i,],1,8),"PKDE","png", sep=".") 
png(filename,height=20,width=30,units="cm",res=300)
par(mar=c(6,6,3,3))
nf<- layout(mat=matrix(c(1,1,2,1,1,3),nrow=2,ncol=3,byrow=T),respect=TRUE) 

# 3.1.6.1. Plot 

myPal <- colorRampPalette( c("red","orange","yellow"))
udvoltmp<-udvol
udvoltmp@data$n<-ifelse(udvoltmp@data$n>=99.9,NA,udvoltmp@data$n)
udvoltmp<-raster(udvoltmp)
image(udvoltmp,col=myPal(64),frame.plot=FALSE,cex.axis=1.5, cex.lab=2)
points(coords[,c("X","Y")],pch=3,cex=0.2)
title(main=paste("PDKE",substr(List[i,],1,8), sep=""),line=0,cex.main=1)

# 3.1.6.2. Colorbar

ncolors<-64 
rangev <- (0:(ncolors - 1))/(ncolors - 1) 
rangebar <- matrix(rangev, nrow = 2, ncol = 64, byrow = TRUE) 
image(z = rangebar, axes = FALSE, col = myPal(64), frame.plot = TRUE) 
axis(side = 2, (0:5)/5, labels = c("0", "", "", "", "","100"))
title(ylab=expression("Volume contours [%]"),line=2, cex.lab=2)
 
# 3.1.6.3. Graph AUC

colAUC(kerneldata, pointdata, plotROC=TRUE, alg=c("Wilcoxon","ROC"))

dev.off()
 
} 
 
AUC<-as.data.frame(AUC) 
RESULT<-cbind(List,LOCNB,AUC,ROWNB,COLNB,TIMEIN,TIMEOUT)
colnames(RESULT)<- c("ID","NBLOCS","AUC","NBROWS","NBCOLS","TIMEIN","TIMEOUT")
RESULT
write.table(RESULT,"OUT_AUC_PKDE.txt",sep="\t")

date()

##############################################################
###############################################################
#4. Code to display Locoh maps, and estimate AUC values

############################################################################
#The LOCO code is different from Cumming and Cornelis in that it further 
#removes the need for ArcMap by estimating LOCO using the adehabitatHR package
#in a similar manner to the Single-linkage Cluster method by those authors.
############################################################################

# 4.0. Upload of packages repeated for each estimator

rm(list=ls())
date()

library(adehabitatHR)
library(adehabitatMA)
library(rgdal)
library(maptools)
library(rgeos)
library(raster)
library(caTools)
library(bitops)

# 4.1. LOCO and AUC calculation for the 20 panther home ranges
 
date()

# 4.1.1. Reads and prepares the data

newGPS<-read.csv("NewGPS.csv", header=T, sep=",")
str(newGPS)
newGPS$CatID <- as.factor(newGPS$CatID)
str(newGPS)
summary(newGPS$CatID)

#Used to sort data in code below for all deer
newGPS$DT <- as.POSIXct(strptime(newGPS$DateTimeET, format='%Y%m%d%H%M'))

#Remove errors if unable to figure out where NAs come from.
newGPS <- subset(newGPS, newGPS$DT != "NA")
summary(newGPS$DT)

#Sort Data
newGPS <- newGPS[order(newGPS$CatID, newGPS$DT),]

#TIME DIFF NECESSARY IN BBMM CODE
timediff <- diff(newGPS$DT)
# remove first entry without any difference 
newGPS <- newGPS[-1,] 
newGPS$timelag <-as.numeric(abs(timediff))

#However, this sample size represents multiple years of data so causes errors in running
#some home range estimators. Therefore, let's separate each panther into the years data
#are available with the name 048_2006 for example
newGPS$PosDate<-as.POSIXlt(newGPS$DateTimeET2, format="%Y %m %d", origin="1970-01-01")
newGPS$Year <- factor(format(newGPS$PosDate, "%Y"))
newGPS$CatYear <- c(paste(newGPS$CatID,newGPS$Year,sep="_"))
newGPS$CatYear <- as.factor(newGPS$CatYear)
str(newGPS)

#Now check to be sure no panthers have <50 locations per year
summary(newGPS$CatYear)

#If so, use code below to subset and remove all panthers with < 50 locations
newGPS <- subset(newGPS, table(newGPS$CatYear)[newGPS$CatYear] > 50)

#Remove errors if unable to figure out where NAs come from.
newGPS <- subset(newGPS, newGPS$timelag != "NA")
newGPS <- subset(newGPS, newGPS$timelag > 59)

#Code separate each animal into a shapefile or text file to use as "List" in Cumming and Cornelis 
# get input file
indata <- newGPS
innames <- unique(newGPS$CatYear)
innames <- innames[1:16]#needs to be number of CatYear
outnames <- innames
# begin loop to calculate home ranges
for (i in 1:length(innames)){
  data <- indata[which(indata$CatYear==innames[i]),]
  if(dim(data)[1] != 0){
    # export the point data into a shp file
    data.xy = data[c("X", "Y")]
    coordinates(data.xy) <- ~X+Y
    sppt <- SpatialPointsDataFrame(coordinates(data.xy),data)
    proj4string(sppt) <- CRS("+proj=utm +zone=17 +datum=WGS84")
    #writePointsShape(sppt,fn=paste(outnames[i],sep="/"),factor2char=TRUE)
    sppt <-data[c(-23,-24)] 
    write.table(sppt, paste(outnames[i],"txt",sep="."), sep="\t", quote=FALSE, row.names=FALSE)
    write.table(paste(outnames[i],"txt",sep="."), sep="\t", quote=FALSE, row.names=FALSE, col.names=FALSE)
}
}

List_locs<-read.table("In_list.txt",sep="\t",header=F)
head(List) #�List� contains the filenames of the data sets

# Generation of results vectors
LOCNB<- rep(0,nrow(List_locs))
AUC <- rep(0,nrow(List_locs))
ROWNB <- rep(0,nrow(List_locs))
COLNB <- rep(0,nrow(List_locs))
TIMEIN <- rep(0,nrow(List_locs))
TIMEOUT <- rep(0,nrow(List_locs))

# 4.1.2. Begin loop to estimate home range
 
for(i in 1:nrow(List_locs)) {
coords<-read.table(as.character(List_locs[i,]),sep="\t",header=T)

id <-rep(1,nrow(coords))
coords<-cbind(coords,id)

LOCNB[i]<-nrow(coords) 

loc<-coords[,c("X", "Y")] 
id<-as.data.frame(rep(1,nrow(loc))) 
loc <-SpatialPointsDataFrame(loc,id)

# 4.1.3. Generation of a reference grid around the location data
 
# 4.1.3.1. Reference grid : input parameters 
RESO <- 100 # grid resolution (m)
BUFF <- 5000 # grid extent (m) (buffer around location extremes) 
XMIN <- RESO*(round(((min(coords$X)-BUFF)/RESO),0))
YMIN <- RESO*(round(((min(coords$Y)-BUFF)/RESO),0))
XMAX <- XMIN+RESO*(round(((max(coords$X)+BUFF-XMIN)/RESO),0))
YMAX <- YMIN+RESO*(round(((max(coords$Y)+BUFF-YMIN)/RESO),0))
NRW <- ((YMAX-YMIN)/RESO)
NCL <- ((XMAX-XMIN)/RESO)
NCELL <- NRW*NCL

# 4.1.3.2. Generation of refgrid
refgrid<-raster(nrows=NRW, ncols=NCL, xmn=XMIN, xmx=XMAX, ymn=YMIN, ymx=YMAX) 
refgrid <- as(refgrid, "SpatialPixelsDataFrame")

# 4.1.4. LOCO computation

#Get square root of number of locations per Getz et al. 2007
k <- sqrt(nrow(coords))
k <- round(k)#Rounding is needed as decimals throws an error


TIMEIN[i]<-date()

#Code to run LOCO by ID
#AdehabitatHR requires ID field 
locoh <- LoCoH.k(loc[,1], k=k)

ud <- MCHu.rast(locoh, refgrid)

for (k in 100:1) {
rai <- MCHu.rast(locoh, refgrid, percent=k)
for (j in (1:ncol(ud))) {
ud[[j]][!is.na(rai[[j]])] <- k
}
}

TIMEOUT[i]<-date()

# 4.1.5. AUC computation (using caTools, which also needs bitops package installed) 

# Number of points per raster cell
nlocrast<-count.points(loc,ud)
locohdata <- ud@data$X1 # vector containing probability (predicted) values
locohdata<-ifelse(is.na(locohdata),100,locohdata)
pointdata <- nlocrast@data$X1
pointdata <- ifelse(pointdata>=1,1,0) #vector containing location (actual) values

AUC[i] <- colAUC(locohdata, pointdata, plotROC=FALSE, alg=c("Wilcoxon","ROC")) 
ROWNB[i] <- ud@grid@cells.dim[1]
COLNB[i] <- ud@grid@cells.dim[2]

# 4.1.6. Graphs

filename<-paste(substr(List_locs[i,1],1,8),"LOCOH","png", sep=".")
png(filename,height=20,width=30,units="cm",res=300)
par(mar=c(6,6,3,3))
nf<- layout(mat=matrix(c(1,1,2,1,1,3),nrow=2,ncol=3,byrow=T),respect=TRUE) 

# 4.1.6.1. Plot

myPal <- colorRampPalette( c("red","orange","yellow") )
udvoltmp<-ud
udvoltmp<-raster(udvoltmp)
image(udvoltmp,col=myPal(64),frame.plot=FALSE,cex.axis=1.5, cex.lab=2)
points(coords[,c("X","Y")],pch=3,cex=0.2)
title(main=paste("LOCOH",substr(List_locs[i,1],1,8), sep=""),line=0,cex.main=1)

# 4.1.6.2. Colorbar

ncolors<-64 
rangev <- (0:(ncolors - 1))/(ncolors - 1)
rangebar <- matrix(rangev, nrow = 2, ncol = 64, byrow = TRUE)
image(z = rangebar, axes = FALSE, col = myPal(64), frame.plot = TRUE) 
axis(side = 2, (0:5)/5, labels = c("0", "", "", "", "","100"))
title(ylab=expression("Volume contours [%]"),line=2, cex.lab=2)
 
# 4.1.6.3. Graph AUC

colAUC(locohdata, pointdata, plotROC=TRUE, alg=c("Wilcoxon","ROC"))

dev.off()

}
 
AUC<-as.data.frame(AUC)
RESULT<-cbind(List_locs,LOCNB,AUC,ROWNB,COLNB,TIMEIN,TIMEOUT)
colnames(RESULT)<-c("ID","NBLOCS","AUC","NBROWS","NBCOLS","TIMEIN","TIMEOUT")
RESULT
write.table(RESULT,"OUT_AUC_LOCO.txt",sep="\t")

date()

##############################################################
###############################################################
#Single-linkage Cluster Analysis (SLCA)

# 5.0. Upload of packages repeated for each estimator

rm(list=ls()) 
date()

library(adehabitatHR)
library(raster)
library(caTools)
library(bitops)
library(sp)

# 5.1. Cluster and AUC calculation for the 20 panther home ranges

date()

# 5.1.1. Reads and prepares the data
 
newGPS<-read.csv("NewGPS.csv", header=T, sep=",")
str(newGPS)
newGPS$CatID <- as.factor(newGPS$CatID)
str(newGPS)
summary(newGPS$CatID)

#Used to sort data in code below for all deer
newGPS$DT <- as.POSIXct(strptime(newGPS$DateTimeET, format='%Y%m%d%H%M'))

#Remove errors if unable to figure out where NAs come from.
newGPS <- subset(newGPS, newGPS$DT != "NA")
summary(newGPS$DT)

#Sort Data
newGPS <- newGPS[order(newGPS$CatID, newGPS$DT),]

#TIME DIFF NECESSARY IN BBMM CODE
timediff <- diff(newGPS$DT)
# remove first entry without any difference 
newGPS <- newGPS[-1,] 
newGPS$timelag <-as.numeric(abs(timediff))

#However, this sample size represents multiple years of data so causes errors in running
#some home range estimators. Therefore, let's separate each panther into the years data
#are available with the name 048_2006 for example
newGPS$PosDate<-as.POSIXlt(newGPS$DateTimeET2, format="%Y %m %d", origin="1970-01-01")
newGPS$Year <- factor(format(newGPS$PosDate, "%Y"))
newGPS$CatYear <- c(paste(newGPS$CatID,newGPS$Year,sep="_"))
newGPS$CatYear <- as.factor(newGPS$CatYear)
str(newGPS)

#Now check to be sure no panthers have <50 locations per year
summary(newGPS$CatYear)

#If so, use code below to subset and remove all panthers with < 50 locations
newGPS <- subset(newGPS, table(newGPS$CatYear)[newGPS$CatYear] > 50)

#Remove errors if unable to figure out where NAs come from.
newGPS <- subset(newGPS, newGPS$timelag != "NA")
newGPS <- subset(newGPS, newGPS$timelag > 59)

#Code separate each animal into a shapefile or text file to use as "List" in Cumming and Cornelis 
# get input file
indata <- newGPS
innames <- unique(newGPS$CatYear)
innames <- innames[1:16]#needs to be number of CatYear
outnames <- innames
# begin loop to calculate home ranges
for (i in 1:length(innames)){
  data <- indata[which(indata$CatYear==innames[i]),]
  if(dim(data)[1] != 0){
    # export the point data into a shp file
    data.xy = data[c("X", "Y")]
    coordinates(data.xy) <- ~X+Y
    sppt <- SpatialPointsDataFrame(coordinates(data.xy),data)
    proj4string(sppt) <- CRS("+proj=utm +zone=17 +datum=WGS84")
    #writePointsShape(sppt,fn=paste(outnames[i],sep="/"),factor2char=TRUE)
    sppt <-data[c(-22,-23)] 
    write.table(sppt, paste(outnames[i],"txt",sep="."), sep="\t", quote=FALSE, row.names=FALSE)
    write.table(paste(outnames[i],"txt",sep="."), sep="\t", quote=FALSE, row.names=FALSE, col.names=FALSE)
}
}

List<-read.table("In_list.txt",sep="\t",header=F)
head(List) #�List� contains the filenames of the data sets
 
# Generation of results vectors
LOCNB<- rep(0,nrow(List))
AUC <- rep(0,nrow(List))
ROWNB <- rep(0,nrow(List))
COLNB <- rep(0,nrow(List))
TIMEIN <- rep(0,nrow(List))
TIMEOUT <- rep(0,nrow(List))

# 5.1.2. Begin loop to estimate home range

for(i in 1:nrow(List)) { 

coords<-read.table(as.character(List[i,]),sep="\t",header=T)

id <-rep(1,nrow(coords))
coords<-cbind(coords,id)

LOCNB[i]<-nrow(coords) 

loc<-coords[,c("X", "Y")] 
id<-as.data.frame(rep(1,nrow(loc))) 
loc <-SpatialPointsDataFrame(loc,id)

# 5.1.3. Generation of a reference grid around the location data
 
# 5.1.3.1. Reference grid : input parameters 
RESO <- 100 # grid resolution (m)
BUFF <- 5000 # grid extent (m) (buffer around location extremes) 
XMIN <- RESO*(round(((min(coords$X)-BUFF)/RESO),0))
YMIN <- RESO*(round(((min(coords$Y)-BUFF)/RESO),0))
XMAX <- XMIN+RESO*(round(((max(coords$X)+BUFF-XMIN)/RESO),0))
YMAX <- YMIN+RESO*(round(((max(coords$Y)+BUFF-YMIN)/RESO),0))
NRW <- ((YMAX-YMIN)/RESO)
NCL <- ((XMAX-XMIN)/RESO)

# 5.1.3.2. Generation of refgrid
refgrid<-raster(nrows=NRW, ncols=NCL, xmn=XMIN, xmx=XMAX, ymn=YMIN, ymx=YMAX) 
refgrid<-as(refgrid,"SpatialPixels")

# 5.1.4. CLUSTER computation

TIMEIN[i]<-date()

cl <- clusthr(loc)

ud <- MCHu.rast(cl,refgrid)

for (k in 100:1) {
rai <- MCHu.rast(cl, refgrid, percent=k)
for (j in (1:ncol(ud))) {
ud[[j]][!is.na(rai[[j]])] <- k
}
}

TIMEOUT[i]<-date()

# 5.1.5. AUC computation (using caTools, which also needs bitops package installed)

# Number of points per raster cell
nlocrast<-count.points(loc,ud);
clustdata <- ud@data$X1 # vector containing probability (predicted) values
clustdata<-ifelse(is.na(clustdata),100,clustdata)
pointdata <- nlocrast@data$X1
pointdata <- ifelse(pointdata>=1,1,0) #vector containing location (actual) values

AUC[i] <- colAUC(clustdata, pointdata, plotROC=FALSE, alg=c("Wilcoxon","ROC"))

ROWNB[i] <- ud@grid@cells.dim[1]
COLNB[i] <- ud@grid@cells.dim[2]

# 5.1.6. Graphs

filename<-paste(substr(List[i,],1,8),"SLCA","png", sep=".")
png(filename,height=20,width=30,units="cm",res=300)
par(mar=c(6,6,3,3))
nf<-layout(mat=matrix(c(1,1,2,1,1,3),nrow=2,ncol=3,byrow=T),respect=TRUE)

# 5.1.6.1. Plot

myPal <- colorRampPalette( c("red","orange","yellow") )
udvoltmp<-ud
udvoltmp<-raster(udvoltmp)
image(udvoltmp,col=myPal(64),frame.plot=FALSE,cex.axis=1.5, cex.lab=2)
points(coords[,c("X","Y")],pch=3,cex=0.2)
title(main=paste("SLCA",substr(List[i,],1,8), sep=""),line=0,cex.main=1)

# 5.1.6.2. Colorbar

ncolors<-64
rangev <- (0:(ncolors - 1))/(ncolors - 1)
rangebar <- matrix(rangev, nrow = 2, ncol = 64, byrow = TRUE)
image(z = rangebar, axes = FALSE, col = myPal(64), frame.plot =TRUE)
axis(side = 2, (0:5)/5, labels = c("0", "", "", "", "","100"))
title(ylab=expression("Volume contours [%]"),line=2, cex.lab=2)

# 5.1.6.3. Graph AUC

colAUC(clustdata, pointdata, plotROC=TRUE, alg=c("Wilcoxon","ROC"))

dev.off()

}

AUC<-as.data.frame(AUC)
RESULT<-cbind(List,LOCNB,AUC,ROWNB,COLNB,TIMEIN,TIMEOUT)
colnames(RESULT)<-c("ID","NBLOCS","AUC","NBROWS","NBCOLS","TIMEIN","TIMEOUT")
RESULT
write.table(RESULT,"OUT_AUC_SLCA.txt",sep="\t")

date()

##############################################################
###############################################################
#Brownian Bridge Movement Model (BBMM)
#
###############################################################

# 6.0 Upload of packages repeated for each estimator

rm(list=ls()) 
date()
 
library(adehabitatHR)
library(adehabitatMA)
library(maptools)
library(sp)
library(BBMM)
library(rgdal)
library(PBSmapping)
library(raster)
library(caTools)
library(bitops)

# 6.1. BBMM and AUC calculation for the 20 panther home ranges
 
date()

# 6.1.1. Reads and prepares the data
 
newGPS<-read.csv("NewGPS.csv", header=T, sep=",")
str(newGPS)
newGPS$CatID <- as.factor(newGPS$CatID)
str(newGPS)
summary(newGPS$CatID)

#Used to sort data in code below for all deer
newGPS$DT <- as.POSIXct(strptime(newGPS$DateTimeET, format='%Y%m%d%H%M'))

#Remove errors if unable to figure out where NAs come from.
newGPS <- subset(newGPS, newGPS$DT != "NA")
summary(newGPS$DT)

#Sort Data
newGPS <- newGPS[order(newGPS$CatID, newGPS$DT),]

#TIME DIFF NECESSARY IN BBMM CODE
timediff <- diff(newGPS$DT)
# remove first entry without any difference 
newGPS <- newGPS[-1,] 
newGPS$timelag <-as.numeric(abs(timediff))

#However, this sample size represents multiple years of data so causes errors in running
#some home range estimators. Therefore, let's separate each panther into the years data
#are available with the name 048_2006 for example
newGPS$PosDate<-as.POSIXlt(newGPS$DateTimeET2, format="%Y %m %d", origin="1970-01-01")
newGPS$Year <- factor(format(newGPS$PosDate, "%Y"))
newGPS$CatYear <- c(paste(newGPS$CatID,newGPS$Year,sep="_"))
newGPS$CatYear <- as.factor(newGPS$CatYear)
str(newGPS)

#Now check to be sure no panthers have <50 locations per year
summary(newGPS$CatYear)

#If so, use code below to subset and remove all panthers with < 50 locations
newGPS <- subset(newGPS, table(newGPS$CatYear)[newGPS$CatYear] > 50)

#Remove errors if unable to figure out where NAs come from.
newGPS <- subset(newGPS, newGPS$timelag != "NA")
newGPS <- subset(newGPS, newGPS$timelag > 59)

#Code separate each animal into a shapefile or text file to use as "List" in Cumming and Cornelis 
# get input file
indata <- newGPS
innames <- unique(newGPS$CatYear)
innames <- innames[1:16]#needs to be number of CatYear
outnames <- innames
# begin loop to calculate home ranges
for (i in 1:length(innames)){
  data <- indata[which(indata$CatYear==innames[i]),]
  if(dim(data)[1] != 0){
    # export the point data into a shp file
    data.xy = data[c("X", "Y")]
    coordinates(data.xy) <- ~X+Y
    sppt <- SpatialPointsDataFrame(coordinates(data.xy),data)
    proj4string(sppt) <- CRS("+proj=utm +zone=17 +datum=WGS84")
    #writePointsShape(sppt,fn=paste(outnames[i],sep="/"),factor2char=TRUE)
    sppt <-data[c(-23,-24)] 
    write.table(sppt, paste(outnames[i],"txt",sep="."), sep="\t", quote=FALSE, row.names=FALSE)
    write.table(paste(outnames[i],"txt",sep="."), sep="\t", quote=FALSE, row.names=FALSE, col.names=FALSE)
}
}

List<-read.table("In_list.txt",sep="\t")
head(List) #�List� contains the filenames of the data sets

# Generation of results vectors
LOCNB<- rep(0,nrow(List))
AUC <- rep(0,nrow(List))
ROWNB <- rep(0,nrow(List))
COLNB <- rep(0,nrow(List))
TIMEIN <- rep(0,nrow(List))
TIMEOUT <- rep(0,nrow(List))

# 6.1.2. Begin loop to estimate home range

#i=1 (use to test code before doing full run)
for(i in 1:nrow(List)) { 

coords<-read.table(as.character(List[i,]),sep="\t",header=T)
head(coords)
coords$CatID<-as.factor(coords$CatID)
coords$DateTimeET<-as.factor(coords$DateTimeET)
coords$DT<-as.POSIXct(coords$DateTimeET, origin = "1960-01-01", format="%Y%m%d%H%M")
coords <- coords[-1,]

#SORT DATA TO IN SEQUENTIAL ORDER BY ID TO DETERMINE TIME LAG BETWEEN LOCATIONS
coords <- coords[order(coords$DT),]

LOCNB[i]<-nrow(coords) 

loc<-coords[,c("X", "Y")] 
coordinates(loc) = c("X", "Y") # conversion to format SpatialPointsDataFrame (necessary for count.cells)
 
#Coordinate system info may not be needed
proj4string(loc) = CRS("+proj=utm +zone=12 +datum=WGS84")

# 6.1.3. Generation of a reference grid around the location data
 
# 6.1.3.1. Reference grid : input parameters 
RESO <- 100 # grid resolution (m)
BUFF <- 5000 # grid extent (m) (buffer around location extremes) 
XMIN <- RESO*(round(((min(coords$X)-BUFF)/RESO),0))
YMIN <- RESO*(round(((min(coords$Y)-BUFF)/RESO),0))
XMAX <- XMIN+RESO*(round(((max(coords$X)+BUFF-XMIN)/RESO),0))
YMAX <- YMIN+RESO*(round(((max(coords$Y)+BUFF-YMIN)/RESO),0))
NRW <- ((YMAX-YMIN)/RESO)
NCL <- ((XMAX-XMIN)/RESO)

# 6.1.3.2. Generation of refgrid
refgrid<-raster(nrows=NRW, ncols=NCL, xmn=XMIN, xmx=XMAX, ymn=YMIN, ymx=YMAX) 
##Get the center points of the mask raster with values set to 1
refgrid <- xyFromCell(refgrid, 1:ncell(refgrid))

# 6.1.4. BBMM computation


TIMEIN[i]<-date()
BBMM <- brownian.bridge(x=coords$X, y=coords$Y, time.lag=coords$timelag, area.grid=refgrid, location.error=22, max.lag=432001)

TIMEOUT[i]<-date()

# Volume contours computation
# Create a data frame from x,y,z values
BBMM.df <- data.frame("x"=BBMM$x,"y"=BBMM$y,"z"=BBMM$probability)
##Make a raster from the x, y, z values, assign projection from above
bbmm.raster <- rasterFromXYZ(BBMM.df, res=c(100,100), crs=proj4string(loc))

##Cast the data over to an adehabitatHR estUD
bbmm.px <- as(bbmm.raster, "SpatialPixelsDataFrame")
image(bbmm.px)
bbmm.ud <- new("estUD",bbmm.px)
bbmm.ud@vol = FALSE
bbmm.ud@h$meth = "BBMM"
##Convert the raw UD values to volume
udvol <- getvolumeUD(bbmm.ud, standardize=TRUE)
proj4string(udvol) = CRS("+proj=utm +zone=12 +datum=WGS84")

# 6.1.5. AUC computation using caTools and bitops package installed

# Number of points per raster cell

nlocrast<-count.points(loc,udvol) 
kerneldata <- udvol@data$n # vector containing volume contour (= predicted) values
pointdata <- nlocrast@data$x 
pointdata <- ifelse(pointdata>=1,1,0) # vector containing location (= actual) values 

AUC[i] <- colAUC(kerneldata, pointdata, plotROC=FALSE, alg=c("Wilcoxon","ROC"))
ROWNB[i] <- udvol@grid@cells.dim[1]
COLNB[i] <- udvol@grid@cells.dim[2]

# 6.1.6. Graphs

filename<-paste(substr(List[i,],1,8),"BBMM","png", sep=".")
png(filename,height=20,width=30,units="cm",res=300)
par(mar=c(6,6,3,3))
nf<- layout(mat=matrix(c(1,1,2,1,1,3),nrow=2,ncol=3,byrow=T),respect=TRUE) 

# 6.1.6.1. Plot 

myPal <- colorRampPalette( c("red","orange","yellow"))
udvoltmp<-udvol
udvoltmp@data$n<-ifelse(udvoltmp@data$n>=99.9,NA,udvoltmp@data$n)
udvoltmp<-raster(udvoltmp)
image(udvoltmp,col=myPal(64),frame.plot=FALSE,cex.axis=1.5, cex.lab=2)
points(coords[,c("X","Y")],pch=3,cex=0.2)
title(main=paste("BBMM",substr(List[i,],1,8), sep="."),line=0,cex.main=1)

# 6.1.6.2. Colorbar

ncolors<-64 
rangev <- (0:(ncolors - 1))/(ncolors - 1) 
rangebar <- matrix(rangev, nrow = 2, ncol = 64, byrow = TRUE) 
image(z = rangebar, axes = FALSE, col = myPal(64), frame.plot = TRUE) 
axis(side = 2, (0:5)/5, labels = c("0", "", "", "", "","100"))
title(ylab=expression("Volume contours [%]"),line=2, cex.lab=2)
 
# 6.1.6.3. Graph AUC

colAUC(kerneldata, pointdata, plotROC=TRUE, alg=c("Wilcoxon","ROC"))

dev.off()
 
} 

AUC<-as.data.frame(AUC) 
RESULT<-cbind(List,LOCNB,AUC,ROWNB,COLNB,TIMEIN,TIMEOUT)
colnames(RESULT)<- c("ID","NBLOCS","AUC","NBROWS","NBCOLS","TIMEIN","TIMEOUT")
RESULT
write.table(RESULT,"OUT_AUC_BBMM.txt",sep="\t")

date()

##############################################################
###############################################################
# dynamic Brownian Bridge Movement Model (dBBMM)
#
###############################################################

# 7.0 Working directory and upload of packages 

rm(list=ls()) 
date()

library(adehabitatLT)
library(adehabitatHR)
library(adehabitatMA)  
library(move)
library(circular)
library(sp)
library(caTools)
library(bitops)
library(raster)
library(rgdal)#to project raster refgrid

# 7.1. dBBMM and AUC calculation for the 20 panther home ranges
 
date()

# 7.1.1. Reads and prepares the data

newGPS<-read.csv("NewGPS.csv", header=T, sep=",")
str(newGPS)
newGPS$CatID <- as.factor(newGPS$CatID)
str(newGPS)
summary(newGPS$CatID)

#Used to sort data in code below for all deer
newGPS$DT <- as.POSIXct(strptime(newGPS$DateTimeET, format='%Y%m%d%H%M'))

#Remove errors if unable to figure out where NAs come from.
newGPS <- subset(newGPS, newGPS$DT != "NA")
summary(newGPS$DT)

#Sort Data
newGPS <- newGPS[order(newGPS$CatID, newGPS$DT),]

#TIME DIFF NECESSARY IN BBMM CODE
timediff <- diff(newGPS$DT)
# remove first entry without any difference 
newGPS <- newGPS[-1,] 
newGPS$timelag <-as.numeric(abs(timediff))

#However, this sample size represents multiple years of data so causes errors in running
#some home range estimators. Therefore, let's separate each panther into the years data
#are available with the name 048_2006 for example
newGPS$PosDate<-as.POSIXlt(newGPS$DateTimeET2, format="%Y %m %d", origin="1970-01-01")
newGPS$Year <- factor(format(newGPS$PosDate, "%Y"))
newGPS$CatYear <- c(paste(newGPS$CatID,newGPS$Year,sep="_"))
newGPS$CatYear <- as.factor(newGPS$CatYear)
str(newGPS)

#Now check to be sure no panthers have <50 locations per year
summary(newGPS$CatYear)

#If so, use code below to subset and remove all panthers with < 50 locations
newGPS <- subset(newGPS, table(newGPS$CatYear)[newGPS$CatYear] > 50)

#Remove errors if unable to figure out where NAs come from.
newGPS <- subset(newGPS, newGPS$timelag != "NA")
newGPS <- subset(newGPS, newGPS$timelag > 59)

#Code separate each animal into a shapefile or text file to use as "List" in Cumming and Cornelis 
# get input file
indata <- newGPS
innames <- unique(newGPS$CatYear)
innames <- innames[1:16]#needs to be number of CatYear
outnames <- innames
# begin loop to calculate home ranges
for (i in 1:length(innames)){
  data <- indata[which(indata$CatYear==innames[i]),]
  if(dim(data)[1] != 0){
    # export the point data into a shp file
    data.xy = data[c("X", "Y")]
    coordinates(data.xy) <- ~X+Y
    sppt <- SpatialPointsDataFrame(coordinates(data.xy),data)
    proj4string(sppt) <- CRS("+proj=utm +zone=17 +datum=WGS84")
    #writePointsShape(sppt,fn=paste(outnames[i],sep="/"),factor2char=TRUE)
    sppt <-data[c(-23,-24)] 
    write.table(sppt, paste(outnames[i],"txt",sep="."), sep="\t", quote=FALSE, row.names=FALSE)
    write.table(paste(outnames[i],"txt",sep="."), sep="\t", quote=FALSE, row.names=FALSE, col.names=FALSE)
}
}

List<-read.table("In_list.txt",sep="\t",header=F)
head(List) #�List� contains the filenames of the data sets

# Generation of results vectors
LOCNB<- rep(0,nrow(List))
AUC <- rep(0,nrow(List))
ROWNB <- rep(0,nrow(List))
COLNB <- rep(0,nrow(List))
TIMEIN <- rep(0,nrow(List))
TIMEOUT <- rep(0,nrow(List))

# 7.1.2. Begin loop to estimate home range

for(i in 1:nrow(List)) { 

coords<-read.table(as.character(List[i,]),sep="\t",header=T)

coords$CatID<-as.factor(coords$CatID)
coords$DateTimeET<-as.factor(coords$DateTimeET)
coords$DT<-as.POSIXct(coords$DateTimeET, format="%Y%m%d%H%M")
#SORT DATA TO IN SEQUENTIAL ORDER BY ID TO DETERMINE TIME LAG BETWEEN LOCATIONS
coords <- coords[order(coords$DT),]
coords <- subset(coords, coords$timelag < 86401)

#Here we need to create Spatial points, attach ID and Date Time sorted
data.xy = coords[c("X","Y")]
#Creates class Spatial Points for all locations
xysp <- SpatialPoints(data.xy)

#Creates a Spatial Data Frame from 
sppt<-data.frame(xysp)

#Creates a spatial data frame of ID
CatID<-data.frame(coords[1])
#Creates a spatial data frame of dt
DT<-data.frame(coords[17])
#Merges ID and Date into the same spatial data frame
merge<-data.frame(CatID,DT)
#Adds ID and Date data frame with locations data frame
coordinates(merge)<-sppt
proj4string(merge) <- CRS("+proj=utm +zone=17 +datum=WGS84")#projection needed for spTransform later

coords <- data.frame(merge)

LOCNB[i]<-nrow(coords) 

#Need to get coordinates from coords above
loc<-coords[,c("X", "Y")] 
coordinates(loc) = c("X", "Y") # conversion to format SpatialPointsDataFrame (necessary for count.cells)
proj4string(loc) <- CRS("+proj=utm +zone=17 +datum=WGS84")

# Move computation
move <- move(x=coords$X, y=coords$Y, time=as.POSIXct(coords$DT, format="%Y%m%d%H%M%S"), proj=CRS("+proj=utm +zone=17 +datum=WGS84"),data=coords, animal=coords$CatID)

# 7.1.3. Generation of a reference grid around the location data

# 7.1.3.1. Reference grid : input parameters 
RESO <- 100 # grid resolution (m)
BUFF <- 5000 # grid extent (m) (buffer around location extremes) 
XMIN <- RESO*(round(((min(coords$X)-BUFF)/RESO),0))
YMIN <- RESO*(round(((min(coords$Y)-BUFF)/RESO),0))
XMAX <- XMIN+RESO*(round(((max(coords$X)+BUFF-XMIN)/RESO),0))
YMAX <- YMIN+RESO*(round(((max(coords$Y)+BUFF-YMIN)/RESO),0))
NRW <- ((YMAX-YMIN)/RESO)
NCL <- ((XMAX-XMIN)/RESO)

# 7.1.3.2. Generation of refgrid
refgrid<-raster(nrows=NRW, ncols=NCL, xmn=XMIN, xmx=XMAX, ymn=YMIN, ymx=YMAX)
proj4string(refgrid) <- CRS("+proj=utm +zone=17 +datum=WGS84")

# 7.1.4. dBBMM computation
TIMEIN[i]<-date()
dbbmm <- brownian.bridge.dyn(object=move, location.error=30, refgrid)
TIMEOUT[i]<-date()

##Cast the data over to an adehabitatHR estUD
dbbmm.px <- as(dbbmm, "SpatialPixelsDataFrame")
image(dbbmm.px)
dbbmm.ud <- new("estUD",dbbmm.px)
dbbmm.ud@vol = FALSE
dbbmm.ud@h$meth = "dBBMM"
##Convert the raw UD values to volume
udvol <- getvolumeUD(dbbmm.ud, standardize=TRUE)

# 7.1.5. AUC computation (using caTools, which also needs bitops package installed)

# Number of points per raster cell
nlocrast<-count.points(loc,udvol) 
kerneldata <- udvol@data$n # vector containing volume contour (= predicted) values
pointdata <- nlocrast@data$x 
pointdata <- ifelse(pointdata>=1,1,0) # vector containing location (= actual) values 

AUC[i] <- colAUC(kerneldata, pointdata, plotROC=FALSE, alg=c("Wilcoxon","ROC"))
ROWNB[i] <- udvol@grid@cells.dim[1]
COLNB[i] <- udvol@grid@cells.dim[2]

# 7.1.6. Graphs

filename<-paste(substr(List[i,],1,8),"dBBMM","png", sep=".")
png(filename,height=20,width=30,units="cm",res=300)
par(mar=c(6,6,3,3))
nf<- layout(mat=matrix(c(1,1,2,1,1,3),nrow=2,ncol=3,byrow=T),respect=TRUE) 

# 7.1.6.1. Plot 

myPal <- colorRampPalette( c("red","orange","yellow"))
udvoltmp<-udvol
udvoltmp@data$n<-ifelse(udvoltmp@data$n>=99.9,NA,udvoltmp@data$n)
udvoltmp<-raster(udvoltmp)
image(udvoltmp,col=myPal(64),frame.plot=FALSE,cex.axis=1.5, cex.lab=2)
points(coords[,c("X","Y")],pch=3,cex=0.2)
title(main=paste("dBBMM",substr(List[i,],1,8), sep="."),line=0,cex.main=1)

# 7.1.6.2. Colorbar

ncolors<-64 
rangev <- (0:(ncolors - 1))/(ncolors - 1) 
rangebar <- matrix(rangev, nrow = 2, ncol = 64, byrow = TRUE) 
image(z = rangebar, axes = FALSE, col = myPal(64), frame.plot = TRUE) 
axis(side = 2, (0:5)/5, labels = c("0", "", "", "", "","100"))
title(ylab=expression("Volume contours [%]"),line=2, cex.lab=2)
 
# 7.1.6.3. Graph AUC

colAUC(kerneldata, pointdata, plotROC=TRUE, alg=c("Wilcoxon","ROC"))

dev.off()

} 
 
AUC<-as.data.frame(AUC) 
RESULT<-cbind(List,LOCNB,AUC,ROWNB,COLNB,TIMEIN,TIMEOUT)
colnames(RESULT)<- c("ID","NBLOCS","AUC","NBROWS","NBCOLS","TIMEIN","TIMEOUT")#
RESULT
write.table(RESULT,"OUT_AUC_dBBMM.txt",sep="\t")

date()

##############################################################
###############################################################
#8. Code to display CharHull function from adehabitat HR
#that estimates home range using Charactertic Hull and Delauney
#Triangulaion from Downs and Horner (2009) then estimates AUC values
############################################################################

# 8.0. Working directory and upload of packages

rm(list=ls())
date()

library(adehabitatHR)
library(adehabitatMA)
library(rgdal)
library(maptools)
library(rgeos)
library(raster)
library(caTools)
library(bitops)

# 8.1. CharHull and AUC calculation for the 20 panther home ranges
 
date()

# 8.1.1. Reads and prepares the data

newGPS<-read.csv("NewGPS.csv", header=T, sep=",")
str(newGPS)
newGPS$CatID <- as.factor(newGPS$CatID)
str(newGPS)
summary(newGPS$CatID)

#Used to sort data in code below for all deer
newGPS$DT <- as.POSIXct(strptime(newGPS$DateTimeET, format='%Y%m%d%H%M'))

#Remove errors if unable to figure out where NAs come from.
newGPS <- subset(newGPS, newGPS$DT != "NA")
summary(newGPS$DT)

#Sort Data
newGPS <- newGPS[order(newGPS$CatID, newGPS$DT),]

#TIME DIFF NECESSARY IN BBMM CODE
timediff <- diff(newGPS$DT)
# remove first entry without any difference 
newGPS <- newGPS[-1,] 
newGPS$timelag <-as.numeric(abs(timediff))

#However, this sample size represents multiple years of data so causes errors in running
#some home range estimators. Therefore, let's separate each panther into the years data
#are available with the name 048_2006 for example
newGPS$PosDate<-as.POSIXlt(newGPS$DateTimeET2, format="%Y %m %d", origin="1970-01-01")
newGPS$Year <- factor(format(newGPS$PosDate, "%Y"))
newGPS$CatYear <- c(paste(newGPS$CatID,newGPS$Year,sep="_"))
newGPS$CatYear <- as.factor(newGPS$CatYear)
str(newGPS)

#Now check to be sure no panthers have <50 locations per year
summary(newGPS$CatYear)

#If so, use code below to subset and remove all panthers with < 50 locations
newGPS <- subset(newGPS, table(newGPS$CatYear)[newGPS$CatYear] > 50)

#Remove errors if unable to figure out where NAs come from.
newGPS <- subset(newGPS, newGPS$timelag != "NA")
newGPS <- subset(newGPS, newGPS$timelag > 59)

#Code separate each animal into a shapefile or text file to use as "List" in Cumming and Cornelis 
# get input file
indata <- newGPS
innames <- unique(newGPS$CatYear)
innames <- innames[1:16]#needs to be number of CatYear
outnames <- innames
# begin loop to calculate home ranges
for (i in 1:length(innames)){
  data <- indata[which(indata$CatYear==innames[i]),]
  if(dim(data)[1] != 0){
    # export the point data into a shp file
    data.xy = data[c("X", "Y")]
    coordinates(data.xy) <- ~X+Y
    sppt <- SpatialPointsDataFrame(coordinates(data.xy),data)
    proj4string(sppt) <- CRS("+proj=utm +zone=17 +datum=WGS84")
    #writePointsShape(sppt,fn=paste(outnames[i],sep="/"),factor2char=TRUE)
    sppt <-data[c(-23,-24)] 
    write.table(sppt, paste(outnames[i],"txt",sep="."), sep="\t", quote=FALSE, row.names=FALSE)
    write.table(paste(outnames[i],"txt",sep="."), sep="\t", quote=FALSE, row.names=FALSE, col.names=FALSE)
}
}

List<-read.table("In_list.txt",sep="\t",header=F)
head(List) #�List� contains the filenames of the data sets

# Generation of results vectors
LOCNB<- rep(0,nrow(List))
AUC <- rep(0,nrow(List))
ROWNB <- rep(0,nrow(List))
COLNB <- rep(0,nrow(List))
TIMEIN <- rep(0,nrow(List))
TIMEOUT <- rep(0,nrow(List))

# 8.1.2. Begin loop to estimate home range
 
for(i in 1:nrow(List)) {
coords<-read.table(as.character(List[i,]),sep="\t",header=T)

id <-rep(1,nrow(coords))
coords<-cbind(coords,id)

LOCNB[i]<-nrow(coords) 

loc<-coords[,c("X", "Y")] 
id<-as.data.frame(rep(1,nrow(loc))) 
loc <-SpatialPointsDataFrame(loc,id)

# 8.1.3. Generation of a reference grid around the location data

# 8.1.3.1. Reference grid : input parameters  
RESO <- 100 # grid resolution (m)
BUFF <- 5000 # grid extent (m) (buffer around location extremes) 
XMIN <- RESO*(round(((min(coords$X)-BUFF)/RESO),0))
YMIN <- RESO*(round(((min(coords$Y)-BUFF)/RESO),0))
XMAX <- XMIN+RESO*(round(((max(coords$X)+BUFF-XMIN)/RESO),0))
YMAX <- YMIN+RESO*(round(((max(coords$Y)+BUFF-YMIN)/RESO),0))
NRW <- ((YMAX-YMIN)/RESO)
NCL <- ((XMAX-XMIN)/RESO)
NCELL <- NRW*NCL

# 8.1.3.2. Generation of refgrid
refgrid<-raster(nrows=NRW, ncols=NCL, xmn=XMIN, xmx=XMAX, ymn=YMIN, ymx=YMAX) 
refgrid <- as(refgrid, "SpatialPixelsDataFrame")

# 8.1.4. CHarHull computation

TIMEIN[i]<-date()

#Code to run CharHull
#AdehabitatHR requires ID field 
char <- CharHull(loc)

ud <- MCHu.rast(char, refgrid)

for (k in 100:1) {
rai <- MCHu.rast(char, refgrid, percent=k)
for (j in (1:ncol(ud))) {
ud[[j]][!is.na(rai[[j]])] <- k
}
}

TIMEOUT[i]<-date()

# 8.1.5. AUC computation (using caTools, which also needs bitops package installed) 

# Number of points per raster cell
nlocrast<-count.points(loc,ud)
chardata <- ud@data$X1 # vector containing probability (predicted) values
chardata<-ifelse(is.na(chardata),100,chardata)
pointdata <- nlocrast@data$X1
pointdata <- ifelse(pointdata>=1,1,0) #vector containing location (actual) values

AUC[i] <- colAUC(chardata, pointdata, plotROC=FALSE, alg=c("Wilcoxon","ROC")) 
ROWNB[i] <- ud@grid@cells.dim[1]
COLNB[i] <- ud@grid@cells.dim[2]

# 8.1.6. Graphs

filename<-paste(substr(List[i,1],1,8),"CharH","png", sep=".")
png(filename,height=20,width=30,units="cm",res=300)
par(mar=c(6,6,3,3))
nf<- layout(mat=matrix(c(1,1,2,1,1,3),nrow=2,ncol=3,byrow=T),respect=TRUE) 

# 8.1.6.1 Plot

myPal <- colorRampPalette( c("red","orange","yellow") )
udvoltmp<-ud
udvoltmp<-raster(udvoltmp)
image(udvoltmp,col=myPal(64),frame.plot=FALSE,cex.axis=1.5, cex.lab=2)
points(coords[,c("X","Y")],pch=3,cex=0.2)
title(main=paste("CharH",substr(List[i,1],1,8), sep=""),line=0,cex.main=1)

# 8.1.6.2. Colorbar

ncolors<-64 
rangev <- (0:(ncolors - 1))/(ncolors - 1)
rangebar <- matrix(rangev, nrow = 2, ncol = 64, byrow = TRUE)
image(z = rangebar, axes = FALSE, col = myPal(64), frame.plot = TRUE) 
axis(side = 2, (0:5)/5, labels = c("0", "", "", "", "","100"))
title(ylab=expression("Volume contours [%]"),line=2, cex.lab=2)
 
# 8.1.6.3. Graph AUC

colAUC(chardata, pointdata, plotROC=TRUE, alg=c("Wilcoxon","ROC"))

dev.off()

}
 
AUC<-as.data.frame(AUC)
RESULT<-cbind(List,LOCNB,AUC,ROWNB,COLNB,TIMEIN,TIMEOUT)
colnames(RESULT)<-c("ID","NBLOCS","AUC","NBROWS","NBCOLS","TIMEIN","TIMEOUT")
RESULT
write.table(RESULT,"OUT_AUC_CHARHULL.txt",sep="\t")

date()
